# Supplementary material for: Process Optimization of Electrochemical Treatment of COD and Total Nitrogen Containing Wastewater
Source: Int J Environ Res Public Health. 2022 Jan 13;19(2):850. doi: 10.3390/ijerph19020850 (PMC8776051; doi:10.3390/ijerph19020850)
Supplement: Supplementary file 1 [file ijerph-19-00850-s001.zip]

Archive with 1 entries (1 files):
- ijerph-1479904-supplementary.pdf
